# Supplementary material for: Aberrant STAT signaling and T cell dysregulation define a targetable pediatric sepsis endotype
Source: J Clin Invest. 2026 Jun 9;136(14):e202867. doi: 10.1172/JCI202867 (PMC13367974; doi:10.1172/JCI202867)
Supplement: Supporting data values [file jci-136-202867-s160.xlsx]

## Sheet: Fig. 1C
IL-1β				TNF-⍺				IL-6				IFN-ɣ
HC	Sepsis	Non-sepsis		HC	Sepsis	Non-sepsis		HC	Sepsis	Non-sepsis		HC	Sepsis	Non-sepsis
-2.9585	-0.7716	-0.7413		0.2322	0.1912	-0.0972		0.5188	4.1946	-1.41775		-2.54045	-3.95965	-7.97935
-1.0341	-0.4311	-0.3162		0.4543	0.5145	-0.0236		-2.88185	0.88765	1.81355		-1.79185	-2.57335	-6.47635
-0.6731	-0.1139	-0.2551		0.5788	0.6462	0.2346		-2.20515	1.6844	2.52145		-1.71985	-1.63205	-5.3048
-0.5152	0.0588	-0.2		0.7652	0.7496	0.2488		-1.95195	2.0887	2.7005		-1.47115	-1.16565	-3.38415
-0.4589	0.0612	-0.1677		0.7713	0.7966	0.3205		-1.51445	3.0579	2.81225		-1.34365	-1.09235	-3.15785
-0.3512	0.0853	-0.1389		0.8854	0.8827	0.3593		-1.51235	3.6111	3.02055		-1.2724	-0.9875	-2.86525
-0.2498	0.2461	0.0371		0.9209	0.999	0.3937		-1.46615	3.62275	3.23615		-1.18145	-0.6251	-2.20445
-0.1086	0.255	0.1463		0.9727	1.0956	0.4006		-1.21565	3.71055	3.247		-1.11995	-0.58795	-2.13175
0.1058	0.3482	0.1917		1.0695	1.2645	0.4938		-1.20555	4.4902	3.40235		-0.71175	-0.1692	-1.8852
0.306	0.3949	0.2536		1.1107	1.365	0.6637		-1.17005	4.5291	3.67135		-0.69865	0.6814	-1.83655
0.3067	0.5715	0.2622		1.1638	1.3988	0.6902		-0.91225	4.90775	3.67985		-0.31285	0.9896	-1.82275
0.3454	0.5874	0.2769		1.187	1.6135	0.7133		-0.5844	4.967	3.92585		-0.3056	1.0064	-1.6781
0.4109	0.7932	0.377		1.2273	1.6618	0.7417		-0.40935	5.4974	4.06405		-0.27935	1.1512	-1.67515
0.4275	0.9429	0.4861		1.3249	1.6863	0.8357		-0.22035	5.94945	4.0793		-0.1517	1.3032	-1.5334
0.5126	0.9644	0.5339		1.3473	1.7483	0.9384		-0.18435	6.21065	4.2733		-0.08625	2.38805	-1.51895
0.6308	0.9777	0.6121		1.4913	1.7563	1.0295		-0.0208	6.44395	4.28285		0.00375	2.39915	-1.43135
0.7245	0.9829	0.6432		1.5323	1.8145	1.036		0.00355	6.58325	4.40795		0.2919	2.71485	-1.37695
0.7547	1.0726	0.6478		1.5498	1.9297	1.0819		0.1523	6.9038	4.94455		0.30145	2.8609	-1.30925
0.7762	1.091	0.7715		1.5998	2.0286	1.1169		0.1704	7.0248	4.99025		0.5828	2.9092	-1.26905
0.88	1.1442	0.787		1.6329	2.2137	1.1749		0.4904	7.1966	5.0031		0.58455	3.1222	-1.11775
1.0281	1.4873	0.8091		1.7229	2.2675	1.2354		1.19285	7.2617	5.1254		0.6397	3.21395	-1.00775
1.2117	1.6788	0.863		1.8749	2.293	1.5332		1.4707	7.36445	5.2366		0.72395	3.2833	-0.86855
1.3648	1.7405	0.9004		1.8887	2.5202	1.5478		1.5051	7.3999	5.32195		1.0799	3.38555	-0.80775
1.7779	2.0955	0.9401		2.4281	2.5501	1.5741		1.50745	7.66115	5.37405		1.1614	4.0037	-0.54745
1.7812	2.117	1.1417		2.8282	2.589	1.5798		1.5979	7.7266	5.66525		1.22345	4.2602	-0.54365
1.8775	2.3594	1.177		3.712	2.9136	1.6669		1.71535	7.88995	5.70225		3.149	4.3613	-0.4705
	2.3901	1.189			3.1822	1.714			8.0549	5.70325			4.3879	-0.4466
	2.8676	1.2878			3.2898	1.7896			8.32225	5.72955			4.6524	-0.3071
	3.1585	1.3056			3.4158	1.7907			9.20695	5.90115			5.01435	-0.30105
	3.5751	1.3462			3.682	1.8079			9.3898	5.91635			5.26865	-0.2735
	3.8628	1.3978			4.6546	1.832			10.0236	6.07145			5.8242	-0.22265
	4.0762	1.4354			5.2428	1.9261			10.3113	6.0889			6.16405	-0.21875
	4.6063	1.4643			5.887	1.9796			10.3306	6.13835			6.214	-0.21285
	5.5475	1.6281			6.6067	2.0453			11.7452	6.36575			7.60165	0.02095
	5.9846	1.6875			9.3453	2.1224			11.8892	6.55105			10.9949	0.12805
		1.7132				2.2207				6.63915				0.25115
		1.8238				2.2293				6.71355				0.31635
		1.8285				2.2328				6.91145				0.42585
		1.8495				2.383				7.02295				0.6346
		1.8845				2.3925				7.25105				0.67545
		2.1941				2.4378				7.28665				0.77485
		2.2861				2.6549				7.75325				0.78505
		2.3572				2.7136				7.9824				1.32615
		2.3743				2.7319				8.23415				1.47525
		2.3912				2.7462				8.74265				1.79665
		2.5498				2.9818				8.8802				1.8943
		2.6597				3.0329				9.2462				2.501
		2.8342				3.1333				9.4239				2.7298
		2.9799				4.2386				9.63695				2.80675
		3.0069				4.304				9.852				3.46665
		3.385				4.4211				9.99555				4.70605
		3.832				5.0444				10.0189				5.7881
		5.3484				5.4831				10.0859				6.906

## Sheet: Fig. 3C
% CD8+ Tcm of CD3+					% CD8+ Tem of CD3+					% CD8+ Temra of CD3+
HC	A	B	C		HC	A	B	C		HC	A	B	C
1.19	0.957	0	0.501		0.635	0.173	0	0		0.269	0.0626	0	0
1.86	1.05	1.03	0.609		0.863	0.266	0	0.0356		0.381	0.178	0.0956	0.0356
1.88	1.26	1.16	0.711		1.15	0.57	0	0.119		0.549	0.319	0.122	0.125
2.86	1.7	1.33	0.809		1.26	1.18	0.152	0.158		0.983	0.389	0.167	0.125
3.15	2.02	1.34	0.949		1.3	1.19	0.205	0.19		1.04	0.507	0.171	0.127
3.6	3.46	1.38	0.957		1.53	1.2	0.215	0.213		1.06	0.543	0.222	0.143
4.21	4.05	1.39	1.1		1.62	1.29	0.259	0.263		1.38	0.655	0.246	0.175
4.34	4.55	1.42	1.18		1.68	1.36	0.29	0.295		1.38	1.04	0.255	0.175
4.42	5.63	1.76	1.44		2.54	1.92	0.344	0.305		1.45	1.08	0.263	0.184
4.53	5.87	1.88	1.5		2.77	2.13	0.348	0.326		1.65	1.09	0.302	0.193
4.66	6.44	2.17	1.79		2.79	2.62	0.374	0.381		1.83	1.21	0.326	0.196
4.83	6.61	2.31	1.8		2.89	2.62	0.414	0.418		2.05	1.39	0.35	0.235
5.38	7.07	2.4	1.96		3.81	3.01	0.476	0.46		2.1	1.71	0.469	0.255
6.44	7.45	2.73	2.06		4.2	5.6	0.675	0.622		2.42	2.04	0.482	0.317
6.61	7.64	2.73	2.39		4.25	5.64	0.786	0.745		2.61	2.37	0.514	0.69
6.73	8.05	2.86	3.09		5.18	8.21	0.82	0.921		2.82	3.52	0.544	0.871
6.97	11	2.92	3.9		7.11	10.4	0.889	1.06		3.23	8.73	0.625	0.912
7.07		2.94	4.91		7.43		0.893	1.16		3.35		0.716	0.928
7.91		3.04	5.4		8.4		0.955	1.36		4.17		0.732	1.11
8.25		3.45	5.41		12.1		0.989	1.39		4.53		0.907	1.12
9.64		4.03	5.45		14.6		1.15	1.56		7.08		0.913	1.4
10.1		4.11	9.52		17.6		1.16	2.88		7.78		1.19	1.6
10.3		4.17	13.7		22.2		1.23	6.29		8.4		1.46	1.96
10.5		4.57			26.4		1.26					1.54
		5.05					1.6					1.65
		5.26					1.61					2.05
		5.82					2.27					2.16
		5.96					2.41					2.43
		6.19					3.24					2.46
		6.22					3.28					3
		6.61					3.46					3.07
		8.05					4.22					4.63
		10.1					5.08					5.45
		10.9					9.27					6.13
		29					10.6					7.34
		72.6					12.4					15.8

## Sheet: Fig. 3D
% CD4+ Tnn of PBMC					% CD8+ Tnn of PBMC					% TCRɣδ+ of PBMC					% Memory B Cell of PBMC					% Cytotoxic NK Cell of PBMC					% Plasmacytoid DC of PBMC
HC	A	B	C		HC	A	B	C		HC	A	B	C		HC	A	B	C		HC	A	B	C		HC	A	B	C
5.45	3.94	0.0591	0.319		2.12	0.899	0	0.206		3.07	0.421	0.0824	0.281		0.737	0.0554	0	0		3.32	0.582	0.146	0.154		0.215	0	0	0
7.02	4.5	0.313	1.5		3.84	1.22	0.0789	0.272		3.1	0.921	0.125	0.411		0.747	0.541	0	0.0109		3.7	0.64	0.67	0.42		0.233	0	0	0
7.17	5.85	0.783	2.83		4.07	1.76	0.233	0.33		3.77	0.954	0.158	0.667		0.805	0.575	0.0101	0.154		4.2	1.15	0.707	0.443		0.285	0.0202	0.0101	0
7.2	5.89	0.966	2.83		5.19	1.92	0.451	0.354		3.96	1.65	0.388	0.684		0.888	0.851	0.248	0.267		4.26	1.5	1.07	0.555		0.285	0.0208	0.0101	0.0103
9.47	6.59	4.1	3.03		5.62	2.27	0.704	0.621		4.15	2	0.44	1.01		1.34	1.2	0.427	0.298		4.28	1.55	1.12	0.604		0.325	0.0821	0.0102	0.0103
9.56	7.84	4.51	3.4		6.01	3.1	0.926	0.796		4.69	2.43	0.525	1.05		1.74	1.39	0.428	0.312		4.41	1.92	1.46	0.667		0.325	0.112	0.0103	0.0105
9.68	8.39	4.64	3.64		6.29	3.25	0.964	0.876		4.77	3.13	0.599	1.19		1.84	1.43	0.453	0.353		5.44	2.02	1.47	0.947		0.37	0.173	0.0111	0.0107
9.73	8.77	6.15	3.75		6.63	4.39	1.01	0.884		4.99	3.25	0.835	1.21		1.91	1.54	0.485	0.374		5.51	2.61	1.52	0.953		0.429	0.192	0.0126	0.0122
9.75	11.5	6.19	4.2		6.92	5.11	1.2	0.94		5.01	3.95	1.1	1.37		1.91	1.62	0.501	0.374		5.79	3.45	1.85	0.997		0.437	0.211	0.0197	0.0201
10.4	11.6	6.31	4.89		7.47	5.37	1.27	1.08		5.2	4.42	1.14	1.39		2.03	1.92	0.51	0.613		6.27	3.62	2.29	1.02		0.447	0.216	0.0209	0.0215
12.2	12.1	6.46	4.93		7.67	5.49	1.35	1.1		5.54	4.58	1.24	1.6		2.04	1.97	0.576	0.696		6.53	3.62	2.4	1.04		0.46	0.222	0.0304	0.0227
13.4	13.4	6.54	5.03		7.69	6.59	1.37	1.31		5.78	4.95	1.25	1.7		2.12	2.05	0.587	0.769		6.6	3.63	2.81	1.32		0.46	0.224	0.0308	0.0314
13.7	13.8	6.57	5.21		7.82	7.16	1.5	1.4		6.3	4.96	1.56	1.74		2.15	2.25	0.591	0.883		6.65	4.15	2.95	1.59		0.471	0.228	0.0312	0.0318
14.6	16.6	6.7	6.47		7.93	7.56	1.66	1.8		6.99	4.96	1.58	2.33		2.43	3.17	0.673	0.964		7.3	4.8	3.13	1.99		0.488	0.256	0.0419	0.0403
15.1	17.7	7.45	7.39		8.05	7.57	1.72	1.86		7.29	5.05	1.7	2.36		2.64	3.91	0.896	0.991		8.11	4.87	3.33	2		0.539	0.345	0.0423	0.0406
15.5	18	8.24	9.47		8.61	8.81	2.21	1.95		7.38	5.7	1.71	2.57		2.74	4.14	1.02	1.28		8.2	6.93	3.57	2.01		0.541	0.348	0.0618	0.0411
15.8	36.1	8.4	11.8		9.04	9.27	2.31	2.31		7.85	10.5	1.74	2.7		2.75	4.51	1.12	1.45		8.98	10.7	3.58	2.15		0.592	0.43	0.0717	0.0519
16.9		8.55	12.1		10.8		2.88	2.81		8.11		1.77	2.87		3.16		1.14	2.42		9.28		3.77	2.21		0.633		0.0926	0.0521
17.5		8.85	12.4		12.4		2.97	2.91		8.22		2.48	3.16		3.43		1.18	2.52		9.47		3.94	3.44		0.654		0.109	0.0985
18.6		9.84	15.3		12.5		3.09	3.49		8.39		2.52	3.81		3.44		1.21	2.61		10.8		4.74	4.36		0.676		0.112	0.213
19.6		10.3	16.7		13		3.45	4.59		8.91		2.56	3.94		3.57		1.26	3.08		14.1		4.82	4.94		0.687		0.112	0.233
19.6		11.1	17.2		15.3		3.56	5.61		9.26		2.64	5.89		3.74		1.44	3.34		14.5		4.84	6.55		0.714		0.123	0.26
19.7		11.2	18.3		21.3		3.86	11.6		10.7		2.66	7.93		4.48		1.47	3.62		15.5		5	8.37		0.764		0.143	0.335
31.2		11.2			27		3.97			16.5		2.95			4.92		1.51			19.6		5.04			0.816		0.148
		11.8					4.46					3.79					1.55					5.38					0.152
		12.7					4.63					3.9					1.69					5.42					0.165
		12.9					4.7					3.96					1.96					6					0.166
		13.7					4.73					4.08					2.13					6.39					0.196
		15					5.25					4.16					2.31					6.57					0.202
		15					5.39					4.28					2.37					7.02					0.236
		17.7					5.39					4.97					2.46					8.69					0.258
		18					6.35					5.44					3.07					8.87					0.261
		20.6					6.6					7.16					3.62					9.1					0.307
		20.9					11.8					7.17					4.61					9.85					0.315
		21.5					14.1					9.89					5.68					9.93					0.36
		44.5					15.4					14.1					6.09					31					0.396

## Sheet: Fig. 3G
% Ki67+ of CD4+ Tnn					% Ki67+ of CD8+ Tnn					% Ki67+ of Cytotoxic NK					% CD38+HLA-DR+ of CD8+ Tnn
HC	A	B	C		HC	A	B	C		HC	A	B	C		HC	A	B	C
0.697	0.618	0	0.729		0.524	0.616	0	0		1.88	2.81	0	1.01		0	0.187	0	0
0.698	1.56	1.1	1.06		0.86	0.933	0	0		2.18	2.86	1.21	1.94		0	0.188	0	0
0.856	1.57	1.3	1.5		1.03	1.13	0	1.23		2.32	2.97	1.61	2.53		0	0.269	0	0
0.858	1.6	1.73	1.71		1.04	1.34	0.688	1.85		2.56	3.16	2.38	3.13		0.248	0.308	0	0
1.05	2.04	1.89	1.93		1.19	1.74	0.719	1.9		2.6	4.45	2.89	3.17		0.252	0.401	0.383	0.37
1.16	2.1	2.28	1.96		1.26	1.75	1.32	2.05		2.76	4.89	2.97	3.28		0.266	0.435	0.516	0.457
1.28	2.22	2.36	2.16		1.33	1.97	1.32	2.76		2.79	5.87	3.24	4.17		0.305	0.633	0.685	1.54
1.49	2.26	2.74	3.42		1.36	2.34	1.49	2.77		2.83	7.4	3.47	4.46		0.313	0.669	0.789	1.69
1.65	2.29	2.84	3.51		1.39	2.85	1.83	3.23		2.91	7.47	3.72	5.56		0.349	0.905	0.794	1.73
1.67	2.33	2.99	3.58		1.46	3.41	2.05	3.57		3.11	7.55	3.77	5.85		0.376	1.14	0.802	2.15
1.7	2.4	3.04	3.88		1.51	4.09	2.3	3.91		3.62	8.33	3.8	5.88		0.391	1.44	0.888	2.21
1.86	2.59	3.11	3.93		1.58	4.16	2.37	5.08		3.72	8.5	4.33	6.19		0.528	1.62	0.926	2.86
1.9	2.95	3.14	4.99		1.61	4.98	2.72	5.38		4.17	9.09	5.15	7.94		0.537	1.97	1.06	4.17
1.91	7.84	3.22	6.45		1.68	8.17	2.78	6.48		4.25	10.5	5.34	9.2		0.543	2.1	1.31	8.33
1.94	7.94	3.58	6.69		1.9	16.9	2.97	8.33		4.61	12	5.79	10.1		0.586	4.07	1.36	8.96
2.03	8.23	3.59	7.05		1.92	28.2	3.19	15.2		5	19.8	6.07	11.3		0.595	4.55	1.49	10
2.12	66.8	3.61	9.47		2.15	31.9	3.45	18.5		5.2	75.5	6.28	11.5		0.696	27.1	1.53	10.2
2.27		3.62	9.54		2.21		3.52	45		5.91		6.33	11.6		0.98		1.97	11
2.66		4.06	13.8		2.29		5.08	48.1		6.52		7.48	18		1.17		2.73	14.2
3.09		4.76	14.4		2.52		5.47	55.5		7.14		7.5	23.4		1.23		2.82	14.6
3.4		5.51	17.2		2.93		7.14	64.7		7.91		7.52	48.1		1.56		4.17	14.8
3.74		6.02	19.6		3.38		9.39	65.6		7.99		7.84	54.6		2.02		4.94	30.9
4.56		6.06	54		4.41		14.7	85.1		14		8.08	56.9		2.26		6.98	35.3
5.87		6.09			10.6		15.2			23.1		8.36			2.32		7.1
		6.6					15.3					8.72					7.37
		6.86					16.3					14.9					8.24
		7.16					18.5					15.2					8.67
		7.98					20					16					9
		8.3					21.3					16.2					9.41
		9.88					22.2					20.4					10.1
		11.9					32.5					23.4					17.1
		12.3					39.1					26.7					17.3
		12.6					40.9					42.5					20
		13.3					49.2					43.7					30.5
		39.5					49.6					64.1					47.3
		48.6					75.8					80.1					66.6

## Sheet: Fig. 4C
TNF Signaling via NFkB					IL-6/JAK/STAT3 Signaling					IL-2/JAK/STAT5 Signaling					IFN-ɣ Response					PI3K/AKT/MTOR Signaling
HC	A	B	C		HC	A	B	C		HC	A	B	C		HC	A	B	C		HC	A	B	C
-0.437996	-0.426376	-0.310709	-0.316596		-0.512786	-0.523556	-0.411763	-0.336234		-0.336714	-0.356043	-0.14741	-0.225092		-0.428073	-0.333526	-0.42888	-0.413469		-0.153698	-0.232769	-0.490694	-0.492695
-0.40984	-0.256346	-0.273644	-0.249887		-0.492537	-0.488845	-0.34738	-0.329544		-0.33365	-0.312871	-0.137628	-0.223718		-0.381743	-0.29426	-0.405136	-0.332165		-0.0981474	-0.217899	-0.425586	-0.429579
-0.390182	-0.216112	-0.232453	-0.233326		-0.492372	-0.411032	-0.2112	-0.314933		-0.31915	-0.275434	-0.13227	-0.188818		-0.360652	-0.26029	-0.366648	-0.326958		-0.0942705	-0.135881	-0.419331	-0.399304
-0.387624	-0.197636	-0.19492	-0.229842		-0.491125	-0.352781	-0.201062	-0.300509		-0.319089	-0.267073	-0.111889	-0.142296		-0.354054	-0.204398	-0.345778	-0.217209		0.0271041	-0.0398936	-0.385221	-0.35954
-0.368445	-0.131163	-0.179749	-0.166621		-0.479973	-0.28673	-0.197114	-0.244893		-0.308053	-0.218015	-0.095529	-0.0819538		-0.312473	-0.102118	-0.302488	-0.208823		0.0357225	-0.000450259	-0.356891	-0.355498
-0.350779	-0.0820454	-0.167479	-0.127466		-0.47146	-0.275913	-0.17641	-0.234542		-0.282462	-0.215801	-0.0690073	-0.0730846		-0.296212	-0.0369136	-0.292696	-0.198214		0.0499702	0.0151215	-0.35027	-0.339831
-0.349369	-0.0699507	-0.144113	-0.0967946		-0.462011	-0.219497	-0.171015	-0.22969		-0.27515	-0.194118	-0.0564806	-0.0456629		-0.294113	-0.0112935	-0.240142	-0.152638		0.063482	0.112876	-0.320052	-0.321964
-0.346504	-0.0455004	-0.0948571	-0.0578822		-0.448336	-0.212873	-0.142395	-0.161142		-0.25461	-0.191958	-0.0553219	-0.0418295		-0.276509	-0.00221408	-0.222096	-0.14944		0.0952288	0.152618	-0.29006	-0.313258
-0.338962	-0.0421304	-0.0700416	-0.0375044		-0.440782	-0.19784	-0.0824349	-0.116404		-0.238665	-0.151737	-0.0248622	0.00083369		-0.252525	0.010998	-0.1693	-0.142321		0.110561	0.154792	-0.288114	-0.30495
-0.323039	-0.0149832	-0.0445816	0.000980274		-0.429702	-0.16794	-0.0267448	-0.0955276		-0.22551	-0.148055	0.0071605	0.00953004		-0.2222	0.0118321	-0.146002	-0.0671449		0.134068	0.157525	-0.280651	-0.290169
-0.312334	0.0319479	-0.0206647	0.0120151		-0.419724	-0.161133	0.0263934	0.132559		-0.203179	-0.0760026	0.0249908	0.0327621		-0.218775	0.0721869	-0.138803	-0.0612978		0.142357	0.213788	-0.2751	-0.289144
-0.308848	0.0547295	0.0130962	0.0594262		-0.396893	-0.153252	0.0715339	0.154853		-0.194876	-0.0516621	0.0289334	0.0380075		-0.203594	0.0920759	-0.137252	-0.0458233		0.19252	0.229965	-0.254432	-0.288263
-0.305483	0.0681276	0.0261422	0.0598872		-0.382275	-0.142837	0.0781571	0.20621		-0.179738	-0.0148081	0.0360705	0.0387158		-0.196219	0.0935117	-0.11646	-0.0325351		0.222615	0.30979	-0.253788	-0.274179
-0.300546	0.119379	0.0440522	0.094919		-0.376803	-0.0310395	0.125719	0.228744		-0.167119	-0.0137131	0.0644116	0.0746094		-0.171368	0.202679	-0.0959156	-0.000860977		0.259089	0.337564	-0.249039	-0.269657
-0.292733	0.121023	0.0588865	0.118605		-0.338622	-0.0225765	0.128944	0.257874		-0.159662	-0.0122259	0.067214	0.0795979		-0.119324	0.20559	-0.0909435	0.0109919		0.309753	0.377758	-0.246923	-0.266718
-0.280645	0.124886	0.0742617	0.135852		-0.317693	0.0202078	0.133149	0.260385		-0.158854	0.031592	0.0757205	0.0951927		-0.0856619	0.223895	-0.0844872	0.0280634		0.316109	0.383572	-0.19435	-0.261905
-0.243828	0.158137	0.0916768	0.15226		-0.316035	0.026746	0.134771	0.303807		-0.130549	0.089504	0.0817566	0.129166		-0.0744414	0.225933	-0.0735617	0.0456912		0.31762	0.477591	-0.166717	-0.242529
-0.226329	0.173918	0.092548	0.154568		-0.302698	0.0423256	0.141145	0.324648		-0.126434	0.132812	0.0847655	0.141056		-0.0266603	0.249052	-0.0579701	0.0759944		0.324563	0.488513	-0.164782	-0.227031
-0.221947	0.275535	0.10696	0.16036		-0.293909	0.117343	0.17482	0.397991		-0.122322	0.140408	0.0858041	0.143251		-0.00512191	0.332423	-0.0555216	0.125077		0.327083	0.564636	-0.123824	-0.220071
-0.215083		0.120618	0.168272		-0.281215		0.198743	0.408231		-0.107779		0.0871581	0.155277		0.0196506		-0.0458503	0.148674		0.373203		-0.12065	-0.199517
-0.208815		0.131152	0.211241		-0.273965		0.217075	0.420773		-0.0890654		0.101018	0.15878		0.0394093		-0.0427863	0.190297		0.388329		-0.103677	-0.184693
-0.16734		0.139997	0.222853		-0.249409		0.223281	0.421413		-0.0778434		0.120069	0.159946		0.0436348		-0.0103988	0.231436		0.391803		-0.0181322	-0.136173
-0.158474		0.153585	0.237375		-0.23774		0.234139	0.423618		-0.0555594		0.12267	0.181053		0.112278		-0.00975229	0.233057		0.431124		0.0151576	-0.119466
-0.140981		0.155012	0.33783		-0.224857		0.270927	0.431479		-0.0378714		0.12295	0.187008		0.149082		-0.00638415	0.267685		0.49072		0.0257595	-0.107976
-0.0836581		0.177556	0.349681		-0.205982		0.282165	0.445502		0.0067586		0.13614	0.200036		0.158474		0.0205858	0.274431		0.498672		0.0571377	-0.0760308
-0.0483276		0.18705	0.371046		-0.0998113		0.305149	0.468647		0.0818052		0.136487	0.2248		0.292027		0.0337768	0.360572		0.511794		0.0583622	-0.0585495
		0.190897	0.390061				0.30914	0.497776				0.14393	0.232332				0.141037	0.435252				0.0739843	-0.0367533
		0.206048	0.455989				0.338673	0.544321				0.1487	0.31428				0.177487	0.442584				0.0749197	0.0556483
		0.244091	0.52744				0.344168	0.582242				0.153733	0.366716				0.22385	0.509291				0.0943921	0.163536
		0.287133	0.547814				0.348237	0.595877				0.155901	0.383271				0.226662	0.66538				0.109207	0.35106
		0.291728					0.365748					0.161025					0.244992					0.112757
		0.303136					0.368937					0.173371					0.248641					0.148759
		0.316143					0.372219					0.196193					0.26488					0.158923
		0.327148					0.401487					0.237615					0.283345					0.303241
		0.385369					0.473845					0.248254					0.303471					0.308679
		0.390106					0.490278					0.284286					0.325997					0.309594
		0.390581					0.505877					0.291741					0.352789					0.310595
		0.433078					0.520033					0.298407					0.415538					0.345444
		0.448679					0.535146					0.304451					0.43931					0.374547

## Sheet: Fig. 5E
Hallmark IL-6/JAK/STAT3 Signaling Pathway Enrichment
HC	A	B	C	STAT3 GOF	STAT1 GOF	STAT3 DN	STAT1 DN
-0.515738	-0.560425	-0.432646	-0.429547	0.0637063	-0.514552	-0.465371	-0.594672
-0.499031	-0.464969	-0.265808	-0.338199	0.17637	-0.38085	-0.423404
-0.494383	-0.414933	-0.239111	-0.294952	0.262972	-0.309886	-0.259256
-0.449993	-0.323892	-0.220195	-0.251375	0.270215	-0.297685
-0.44898	-0.245453	-0.210286	-0.21378	0.422864	-0.285653
-0.445133	-0.209231	-0.170647	-0.160329		-0.233554
-0.443143	-0.195981	-0.129861	-0.0722352		0.0274096
-0.420003	-0.158269	-0.0914139	-0.0628341		0.297223
-0.419408	-0.156522	-0.0636057	0.0558449		0.300152
-0.414233	-0.119099	-0.0622304	0.11462
-0.401762	-0.0998877	-0.0548162	0.156619
-0.401517	-0.0617186	-0.0302724	0.214831
-0.395507	-0.0538305	0.00880925	0.215051
-0.374793	0.0125321	0.0395982	0.219418
-0.359768	0.0303355	0.0419591	0.283483
-0.349762	0.0416056	0.0597668	0.297003
-0.346571	0.0892776	0.0943093	0.330771
-0.32832	0.164069	0.0968458	0.357168
-0.315285	0.305158	0.142836	0.421801
-0.311126		0.183304	0.443996
-0.302255		0.188941	0.44415
-0.281285		0.197601	0.449748
-0.280717		0.220612	0.465015
-0.181426		0.231159	0.507704
-0.12154		0.248289	0.514011
-0.0478269		0.261318	0.539154
		0.295195	0.542048
		0.305109	0.611512
		0.326192	0.62859
		0.337157	0.648316
		0.386084
		0.409048
		0.411509
		0.44844
		0.498444
		0.529954
		0.533257
		0.550454
		0.628615

## Sheet: Fig. 6D
CD4+ Naïve			CD8+ Naïve			CD4+ Non-naïve			CD8+ Non-naïve
HC	C		HC	C		HC	C		HC	C
0.151729	0.112723		0.141317	0.125717		0.161387	0.134818		0.167349	0.143526
0.152954	0.127804		0.143138	0.130535		0.161991	0.143812		0.167961	0.146052
0.156445	0.130318		0.146234	0.133203		0.162299	0.147884		0.168241	0.150082
	0.132576			0.134184			0.15514			0.155436
	0.143251			0.134755			0.157832			0.155944
	0.144042			0.135695			0.162801			0.160089
	0.146774			0.135954			0.162834			0.160503
	0.151811			0.137662			0.168834			0.166201
	0.160205			0.138323			0.170473			0.16696

## Sheet: Fig. 8A
pSTAT1 gMFI			pSTAT3 gMFI			pSTAT5 gMFI
HC	C		HC	C		HC	C
34	330		141	112		2534	2949
349	624		389	365		2645	3083
526	645		460	562		2710	3090
607	788		488	693		2757	3206
629	792		502	699		2762	3430
634	830		514	917		2867	3465
709	1048		528	1050		3371	3555
790	1824		541	1684		3382	3684
935	1881		601	1774		3548	4021
1023	2255		1019	1969		3616	4038
1325	2662		1027	2580		4260	4223
	4660			3618			6835

## Sheet: Fig. 8C
Healthy Control				Group C
Unstim	TCR Stim	TCR Stim + IL-6		Unstim	TCR Stim	TCR Stim + IL-6
935	1990	1875		788	1003	743
526	134	278		2662	2773	1342
34	399	55		624	871	1516
607	1556	1477		1048	188	667
634	1206	1802		4660	2999	3418
1325	1983	2394		1824	1675	1027
629	1718	1669		645	347	291
790	1580	1588		330	648	628
709	1396	1809		1881	1204	1695
349	59	969		792	1390	584
1024	801	1357		830	1012	859
				2255	2739	3187

## Sheet: Fig. 8D
Healthy Control				Group C
Unstim	TCR Stim	TCR Stim + IL-6		Unstim	TCR Stim	TCR Stim + IL-6
541	3921	3981		693	1228	1538
528	961.5	1468		2580	2946	2687
141	664	762		562	2109	2892
601	2930	3713		916.8	53	739
460	2286	3474		3618	3232	3770
1027.3	3809	4757		1969	1649	1030.2
514	3064	3367		365	175	539
502	3342	3557		112	1264	1484
488	3145	3415		1684	1101	1697
389	421	1771		699	2039	872
1019.9	1718	2352		1050.1	1397	1028.7
				1774	3065	3726
